# Supplementary material for: Biomod2 Modeling for Predicting Suitable Distribution of Bamboo Bat (Tylonycteris pachypus) Under Climate Change
Source: Animals (Basel). 2025 Apr 17;15(8):1164. doi: 10.3390/ani15081164 (PMC12023963; doi:10.3390/ani15081164)
Supplement: Supplementary file 1 [file animals-15-01164-s001.zip]

Archive with 1 entries (1 files):
- animals-3503520-supplementary.pdf
